# Supplementary material for: Complex interplay between RAS GTPases and RASSF effectors regulates subcellular localization of YAP
Source: EMBO Rep. 2024 Jul 15;25(8):22. doi: 10.1038/s44319-024-00203-9 (PMC11316025; doi:10.1038/s44319-024-00203-9)
Supplement: Supplementary file 3 — Source data Fig. 1 [file 44319_2024_203_MOESM3_ESM.zip]

Archive with 14 entries (10 files):
- 1D/
- 1D/desktop.ini
- 1D/Figure1D_RASsubfamily heatmap numerical value.xlsx
- 1C/
- 1C/1C_Blots.jpg
- 1C/ARF1toCDC42 Right/
- 1C/ARF1toCDC42 Right/desktop.ini
- 1C/ARF1toCDC42 Right/Lysate.jpg
- 1C/ARF1toCDC42 Right/Pull Down GST-RASSF5-RA.jpg
- 1C/desktop.ini
- 1C/HRAStoCDC42 Left/
- 1C/HRAStoCDC42 Left/desktop.ini
- 1C/HRAStoCDC42 Left/Lysate.jpg
- 1C/HRAStoCDC42 Left/PullDown GST-RASSF5-RA.jpg
