# Supplementary material for: Complex interplay between RAS GTPases and RASSF effectors regulates subcellular localization of YAP
Source: EMBO Rep. 2024 Jul 15;25(8):22. doi: 10.1038/s44319-024-00203-9 (PMC11316025; doi:10.1038/s44319-024-00203-9)
Supplement: Supplementary file 3 — Source data Fig. 1 [file 44319_2024_203_MOESM3_ESM.zip › 1D/Figure1D_RASsubfamily heatmap numerical value.xlsx]

## Sheet: Sheet1
	BRAF	RASF5	RASSF3	RASSF4	RASSF8
NRAS	0.633013	1.12451	0	0.0105859	0.193406
HRAS	1.14468	1.60735	0.10143	0	0.0744998
KRAS	1.00388	1.84429	0	0	0.0987871
RRAS2	0.0294155	1.304	0	0	0
RRAS	0.164866	1.09159	0	0	0.0472143
MRAS	0.00573571	1.11621	0.0345023	0	0
RALB	0.00958689	0	0	0	0
RALA	0.00433911	0	0.0476297	0	0.0466964
RAP2C	0.016736	1.29642	0.0790383	0	0.0648108
RAP2A	0.0428935	0.159913	0	0	0
RAP2B	0.0778074	0.692016	0.000700688	0	0
RAP1B	0.117287	0.0894	0	0	0
RAP1A	0	0	0	0	0.049155
RIT2	0.0668544	1.12172	0.123056	0.0365723	0.134381
RIT1	0.0593104	0.698615	0	0.320762	0.0466723
ERAS	0.0300147	0	0	0.0711062	0.067183
RHEBL1	0.0852145	0	0.0954486	0	0.18352
RHEB	0.00188158	0	0	0	0
DIRAS2	0.0240072	0	0	0	0.122817
DIRAS1	0	0	0	0.377309	0
DIRAS3	0	0	0	0	0.0938974
RASD2	0.0343151	0.0735705	0.30004	0	0.618567
RASD1	0	0	0.00296161	0	0.351439
RASL10B	0.0665715	0	0.18447	0	0.124247
RASL10A	0	0.00344962	0.145436	0.528529	0.69971
NKIRAS2	0	0.000449945	0.127876	0.421289	0.35225
NKIRAS1	0.0767155	0	0	0	0
REM2	0.0809727	0.0359943	2.02269	0.393734	1.20152
REM1	0	0	0	0.135672	1.43973
GEM	0	0	0	0	0.719707
RRAD	0.00295289	0	0.127118	0	0.219846
RASL11A	0.0470803	0	0	0	0.0273771
RASL11B	0.0015649	0.0132178	0.152238	0	0.272157
RERG	0.00291193	0	0.136562	0	0.115436
RASL12	0	0	0	0	0.582393
RHOT1-Nt	0.0907354	0.220865	1.53671	0.349964	0.643073
RHOT2-Nt	0.0659673	0.32004	1.48127	0.649558	0.693061
