# Supplementary material for: Complex interplay between RAS GTPases and RASSF effectors regulates subcellular localization of YAP
Source: EMBO Rep. 2024 Jul 15;25(8):22. doi: 10.1038/s44319-024-00203-9 (PMC11316025; doi:10.1038/s44319-024-00203-9)
Supplement: Supplementary file 4 — Source data Fig. 2 [file 44319_2024_203_MOESM4_ESM.zip]

Archive with 62 entries (47 files):
- 2B/
- 2B/1. VENUS-alone+mCherry-RASSF5/
- 2B/1. VENUS-alone+mCherry-RASSF5/desktop.ini
- 2B/2. VENUS-KRAS+mCherry-RASSF5/
- 2B/2. VENUS-KRAS+mCherry-RASSF5/desktop.ini
- 2B/3. VENUS-HRAS+mCherry-RASSF5/
- 2B/3. VENUS-HRAS+mCherry-RASSF5/desktop.ini
- 2B/3. VENUS-HRAS+mCherry-RASSF5/Hoechst.tif
- 2B/3. VENUS-HRAS+mCherry-RASSF5/HRAS.tif
- 2B/4. VENUS-NRAS+mCherry-RASSF5/
- 2B/4. VENUS-NRAS+mCherry-RASSF5/desktop.ini
- 2B/4. VENUS-NRAS+mCherry-RASSF5/Hoechst.tif
- 2B/4. VENUS-NRAS+mCherry-RASSF5/NRAS.tif
- 2B/4. VENUS-NRAS+mCherry-RASSF5/RASSF5.tif
- 2B/desktop.ini
- 2C/
- 2C/1.VENUS-RRAS+mCherry-RASSF5/
- 2C/1.VENUS-RRAS+mCherry-RASSF5/desktop.ini
- 2C/1.VENUS-RRAS+mCherry-RASSF5/Hoechst.tif
- 2C/1.VENUS-RRAS+mCherry-RASSF5/RASSF5.tif
- 2C/1.VENUS-RRAS+mCherry-RASSF5/RRAS1.tif
- 2C/2.VENUS-RRAS2+mCherry-RASSF5/
- 2C/2.VENUS-RRAS2+mCherry-RASSF5/desktop.ini
- 2C/2.VENUS-RRAS2+mCherry-RASSF5/Hoechst.tif
- 2C/2.VENUS-RRAS2+mCherry-RASSF5/RASSF5.tif
- 2C/2.VENUS-RRAS2+mCherry-RASSF5/RRAS2.tif
- 2C/3.VENUS-MRAS+mCherry-RASSF5/
- 2C/3.VENUS-MRAS+mCherry-RASSF5/desktop.ini
- 2C/3.VENUS-MRAS+mCherry-RASSF5/Hoechst.tif
- 2C/3.VENUS-MRAS+mCherry-RASSF5/MRAS.tif
- 2C/3.VENUS-MRAS+mCherry-RASSF5/RASSF5.tif
- 2C/4.VENUS-RAP2B+mCherry-RASSF5/
- 2C/4.VENUS-RAP2B+mCherry-RASSF5/desktop.ini
- 2C/4.VENUS-RAP2B+mCherry-RASSF5/Hoechst.tif
- 2C/4.VENUS-RAP2B+mCherry-RASSF5/RAP2B.tif
- 2C/4.VENUS-RAP2B+mCherry-RASSF5/RASSF5.tif
- 2C/5.VENUS-RAP2C+mCherry-RASSF5/
- 2C/5.VENUS-RAP2C+mCherry-RASSF5/desktop.ini
- 2C/5.VENUS-RAP2C+mCherry-RASSF5/Hoechst.tif
- 2C/5.VENUS-RAP2C+mCherry-RASSF5/RAP2C.tif
- 2C/5.VENUS-RAP2C+mCherry-RASSF5/RASSF5.tif
- 2C/desktop.ini
- 2A/
- 2A/2A_Blots.tif
- 2A/desktop.ini
- 2A/Lysate_anti-GFP-blot.tif
- 2A/Ponceau_GST-alone.tif
- 2A/Ponceau_GST-RASSF5-RBD.tif
- 2A/Pull Down-GST-alone-Anti-GFP.tif
- 2A/Pull Down-GST-RASSF5-RBD-Anti-GFP.tif
- 2D/
- 2D/1.VENUS-RIT1+mCherry-RASSF5/
- 2D/1.VENUS-RIT1+mCherry-RASSF5/desktop.ini
- 2D/1.VENUS-RIT1+mCherry-RASSF5/Hoechst.tif
- 2D/1.VENUS-RIT1+mCherry-RASSF5/RASSF5.tif
- 2D/1.VENUS-RIT1+mCherry-RASSF5/RIT1.tif
- 2D/2.VENUS-RIT2+mCherry-RASSF5/
- 2D/2.VENUS-RIT2+mCherry-RASSF5/desktop.ini
- 2D/2.VENUS-RIT2+mCherry-RASSF5/Hoechst.tif
- 2D/2.VENUS-RIT2+mCherry-RASSF5/RASSF5.tif
- 2D/2.VENUS-RIT2+mCherry-RASSF5/RIT2.tif
- 2D/desktop.ini
