# Supplementary material for: Complex interplay between RAS GTPases and RASSF effectors regulates subcellular localization of YAP
Source: EMBO Rep. 2024 Jul 15;25(8):22. doi: 10.1038/s44319-024-00203-9 (PMC11316025; doi:10.1038/s44319-024-00203-9)
Supplement: Supplementary file 5 — Source data Fig. 3 [file 44319_2024_203_MOESM5_ESM.zip]

Archive with 78 entries (62 files):
- 3B/
- 3B/desktop.ini
- 3B/KRAS/
- 3B/KRAS/desktop.ini
- 3B/KRAS/Hoechst.tif
- 3B/KRAS/KRAS.tif
- 3B/KRAS/YAP.tif
- 3B/RASSF5/
- 3B/RASSF5/desktop.ini
- 3B/RASSF5/Hoechst.tif
- 3B/RASSF5/RASSF5.tif
- 3B/RASSF5/YAP.tif
- 3B/RIT2/
- 3B/RIT2/desktop.ini
- 3B/RIT2/Hoechst.tif
- 3B/RIT2/RIT2.tif
- 3B/RIT2/YAP.tif
- 3B/RRAS/
- 3B/RRAS/desktop.ini
- 3B/RRAS/Hoechst.tif
- 3B/RRAS/RRAS.tif
- 3B/RRAS/YAP.tif
- 3C/
- 3C/desktop.ini
- 3C/KRAS+RASSF5/
- 3C/KRAS+RASSF5/desktop.ini
- 3C/KRAS+RASSF5/Hoechst.tif
- 3C/KRAS+RASSF5/KRAS.tif
- 3C/KRAS+RASSF5/RASSF5.tif
- 3C/KRAS+RASSF5/YAP.tif
- 3C/NRAS+RASSF5/
- 3C/NRAS+RASSF5/desktop.ini
- 3C/NRAS+RASSF5/Hoechst.tif
- 3C/NRAS+RASSF5/NRAS.tif
- 3C/NRAS+RASSF5/RASSF5.tif
- 3C/NRAS+RASSF5/YAP.tif
- 3C/RAP2B+RASSF5/
- 3C/RAP2B+RASSF5/desktop.ini
- 3C/RAP2B+RASSF5/Hoechst.tif
- 3C/RAP2B+RASSF5/RAP2B.tif
- 3C/RAP2B+RASSF5/RASSF5.tif
- 3C/RAP2B+RASSF5/YAP.tif
- 3C/RRAS+RASSF5/
- 3C/RRAS+RASSF5/desktop.ini
- 3C/RRAS+RASSF5/Hoechst.tif
- 3C/RRAS+RASSF5/RASSF5.tif
- 3C/RRAS+RASSF5/RRAS.tif
- 3C/RRAS+RASSF5/YAP.tif
- 3A/
- 3A/3A_Blots.jpg
- 3A/desktop.ini
- 3A/RASSF3/
- 3A/RASSF3/Anti-FLAG.jpg
- 3A/RASSF3/Anti-GAPDH.jpg
- 3A/RASSF3/Anti-RASSF3.jpg
- 3A/RASSF3/desktop.ini
- 3A/RASSF5/
- 3A/RASSF5/Anti-FLAG blot.jpg
- 3A/RASSF5/Anti-GAPDH.jpg
- 3A/RASSF5/Anti-RASSF5.jpg
- 3A/RASSF5/desktop.ini
- 3A/RASSF8/
- 3A/RASSF8/Anti-FLAG.jpg
- 3A/RASSF8/Anti-GAPDH.jpg
- 3A/RASSF8/Anti-RASSF8.jpg
- 3A/RASSF8/desktop.ini
- 3D/
- 3D/desktop.ini
- 3D/Hoechst.tif
- 3D/RASSF5.tif
- 3D/RIT2.tif
- 3D/YAP.tif
- 3E/
- 3E/desktop.ini
- 3E/Hoechst.tif
- 3E/KRAS.tif
- 3E/RASSF5-delSARAH.tif
- 3E/YAP.tif
