# Supplementary material for: Complex interplay between RAS GTPases and RASSF effectors regulates subcellular localization of YAP
Source: EMBO Rep. 2024 Jul 15;25(8):22. doi: 10.1038/s44319-024-00203-9 (PMC11316025; doi:10.1038/s44319-024-00203-9)
Supplement: Supplementary file 6 — Source data Fig. 4 [file 44319_2024_203_MOESM6_ESM.zip]

Archive with 93 entries (70 files):
- 4A/
- 4A/Autophagosomes/
- 4A/Autophagosomes/desktop.ini
- 4A/Autophagosomes/Hoechst.tif
- 4A/Autophagosomes/LC3.tif
- 4A/Autophagosomes/RASSF8.tif
- 4A/desktop.ini
- 4A/Endosomes/
- 4A/Endosomes/desktop.ini
- 4A/Endosomes/EEA1.tif
- 4A/Endosomes/Hoechst.tif
- 4A/Endosomes/RASSF8.tif
- 4B/
- 4B/-1min_FRAP4_MCH-RASSF8 1MIN TIME[OINT_t01c1.tif
- 4B/0min_FRAP4_MCH-RASSF8 1MIN TIME[OINT_t02c1.tif
- 4B/16min_FRAP4_MCH-RASSF8 1MIN TIME[OINT_t18c1.tif
- 4B/17min_FRAP4_MCH-RASSF8 1MIN TIME[OINT_t19c1.tif
- 4B/18min_FRAP4_MCH-RASSF8 1MIN TIME[OINT_t20c1.tif
- 4B/1min_FRAP4_MCH-RASSF8 1MIN TIME[OINT_t03c1.tif
- 4B/24min_FRAP4_MCH-RASSF8 1MIN TIME[OINT_t26c1.tif
- 4B/2min_FRAP4_MCH-RASSF8 1MIN TIME[OINT_t04c1.tif
- 4B/3min_FRAP4_MCH-RASSF8 1MIN TIME[OINT_t05c1.tif
- 4B/4min_FRAP4_MCH-RASSF8 1MIN TIME[OINT_t06c1.tif
- 4B/5min_FRAP4_MCH-RASSF8 1MIN TIME[OINT_t07c1.tif
- 4B/8min_FRAP4_MCH-RASSF8 1MIN TIME[OINT_t10c1.tif
- 4B/desktop.ini
- 4D/
- 4D/desktop.ini
- 4D/Hoechst.tif
- 4D/RASSF8-delcc.tif
- 4F/
- 4F/desktop.ini
- 4F/RASSF8-delCC_Middle/
- 4F/RASSF8-delCC_Middle/After wash 20 mins/
- 4F/RASSF8-delCC_Middle/After wash 20 mins/desktop.ini
- 4F/RASSF8-delCC_Middle/After wash 20 mins/U2OS_mchRASSF8-RBD-delC-sorbitol_30mins_2023_07_26__18_20_04_s04z11.tif
- 4F/RASSF8-delCC_Middle/After wash 20 mins/U2OS_mchRASSF8-RBD-delC-sorbitol_30mins_2023_07_26__18_20_04_s04z12.tif
- 4F/RASSF8-delCC_Middle/After wash 20 mins/U2OS_mchRASSF8-RBD-delC-sorbitol_30mins_2023_07_26__18_20_04_s04z13.tif
- 4F/RASSF8-delCC_Middle/After wash 20 mins/U2OS_mchRASSF8-RBD-delC-sorbitol_30mins_2023_07_26__18_20_04_s04z14.tif
- 4F/RASSF8-delCC_Middle/desktop.ini
- 4F/RASSF8-delCC_Middle/Pre-treatment/
- 4F/RASSF8-delCC_Middle/Pre-treatment/desktop.ini
- 4F/RASSF8-delCC_Middle/Pre-treatment/U2OS_mchRASSF8-RBD-delC-nosorbitol_2023_07_26__17_13_54_s04z15c1.tif
- 4F/RASSF8-delCC_Middle/Pre-treatment/U2OS_mchRASSF8-RBD-delC-nosorbitol_2023_07_26__17_13_54_s04z15c2.tif
- 4F/RASSF8-delCC_Middle/Pre-treatment/U2OS_mchRASSF8-RBD-delC-nosorbitol_2023_07_26__17_13_54_s04z16c1.tif
- 4F/RASSF8-delCC_Middle/Pre-treatment/U2OS_mchRASSF8-RBD-delC-nosorbitol_2023_07_26__17_13_54_s04z16c2.tif
- 4F/RASSF8-delCC_Middle/Pre-treatment/U2OS_mchRASSF8-RBD-delC-nosorbitol_2023_07_26__17_13_54_s04z17c1.tif
- 4F/RASSF8-delCC_Middle/Pre-treatment/U2OS_mchRASSF8-RBD-delC-nosorbitol_2023_07_26__17_13_54_s04z17c2.tif
- 4F/RASSF8-delCC_Middle/Pre-treatment/U2OS_mchRASSF8-RBD-delC-nosorbitol_2023_07_26__17_13_54_s04z18c1.tif
- 4F/RASSF8-delCC_Middle/Pre-treatment/U2OS_mchRASSF8-RBD-delC-nosorbitol_2023_07_26__17_13_54_s04z18c2.tif
- 4F/RASSF8-delCC_Middle/Sorbitol/
- 4F/RASSF8-delCC_Middle/Sorbitol/desktop.ini
- 4F/RASSF8-delCC_Middle/Sorbitol/U2OS_mchRASSF8-RBD-delC-sorbitol_2mins_2023_07_26__17_49_22_s04z11c1.tif
- 4F/RASSF8-delCC_Middle/Sorbitol/U2OS_mchRASSF8-RBD-delC-sorbitol_2mins_2023_07_26__17_49_22_s04z11c2.tif
- 4F/RASSF8-delCC_Middle/Sorbitol/U2OS_mchRASSF8-RBD-delC-sorbitol_2mins_2023_07_26__17_49_22_s04z12c1.tif
- 4F/RASSF8-delCC_Middle/Sorbitol/U2OS_mchRASSF8-RBD-delC-sorbitol_2mins_2023_07_26__17_49_22_s04z12c2.tif
- 4F/RASSF8_Top/
- 4F/RASSF8_Top/After wash 20 mins/
- 4F/RASSF8_Top/After wash 20 mins/desktop.ini
- 4F/RASSF8_Top/After wash 20 mins/mCHRassf8_after20min_zstack16.tif
- 4F/RASSF8_Top/After wash 20 mins/mCHRassf8_after20min_zstack17.tif
- 4F/RASSF8_Top/After wash 20 mins/mCHRassf8_after20min_zstack18.tif
- 4F/RASSF8_Top/desktop.ini
- 4F/RASSF8_Top/Pre-treatment/
- 4F/RASSF8_Top/Pre-treatment/desktop.ini
- 4F/RASSF8_Top/Sorbitol/
- 4F/RASSF8_Top/Sorbitol/desktop.ini
- 4F/YAP_Bottom/
- 4F/YAP_Bottom/After wash 20 mins/
- 4F/YAP_Bottom/After wash 20 mins/desktop.ini
- 4F/YAP_Bottom/desktop.ini
- 4F/YAP_Bottom/Pre-treatment/
- 4F/YAP_Bottom/Pre-treatment/desktop.ini
- 4F/YAP_Bottom/Sorbitol/
- 4F/YAP_Bottom/Sorbitol/desktop.ini
- 4E/
- 4E/desktop.ini
- 4E/RASSF8_Cells with puncta.xlsx
- 4G/
- 4G/Bottom panel_YAP+RASSF8-delCC/
- 4G/Bottom panel_YAP+RASSF8-delCC/desktop.ini
- 4G/Bottom panel_YAP+RASSF8-delCC/Hoechst.tif
- 4G/Bottom panel_YAP+RASSF8-delCC/Rassf8-delCC.tif
- 4G/Bottom panel_YAP+RASSF8-delCC/YAP.tif
- 4G/desktop.ini
- 4G/Middle panel_YAP+RASSF8/
- 4G/Middle panel_YAP+RASSF8/desktop.ini
- 4G/Middle panel_YAP+RASSF8/Hoechst.tif
- 4G/Middle panel_YAP+RASSF8/RASSF8.tif
- 4G/Middle panel_YAP+RASSF8/YAP.tif
- 4G/Top panel_YAP+mCherry/
- 4G/Top panel_YAP+mCherry/desktop.ini
- 4G/Top panel_YAP+mCherry/YAP.tif
