# Supplementary material for: Complex interplay between RAS GTPases and RASSF effectors regulates subcellular localization of YAP
Source: EMBO Rep. 2024 Jul 15;25(8):22. doi: 10.1038/s44319-024-00203-9 (PMC11316025; doi:10.1038/s44319-024-00203-9)
Supplement: Supplementary file 6 — Source data Fig. 4 [file 44319_2024_203_MOESM6_ESM.zip › 4E/RASSF8_Cells with puncta.xlsx]

## Sheet: Sheet1
	Cells with puncta	Cells with no puncta		Total cells counted		Cells with Puncta%	Cells with No puncta %
RASSF8	152	65		217		70.0461	29.9539		n=1
	121	38		159		76.1006	23.8994		n=2
	183	60		243		75.3086	24.6914		n=3
RASSF8-delCC	1	177		178		0.561798	99.4382		n=1
	1	146		147		0.680272	99.3197		n=2
	0	200		147		0	136.054		n=3
