# Supplementary material for: Complex interplay between RAS GTPases and RASSF effectors regulates subcellular localization of YAP
Source: EMBO Rep. 2024 Jul 15;25(8):22. doi: 10.1038/s44319-024-00203-9 (PMC11316025; doi:10.1038/s44319-024-00203-9)
Supplement: Supplementary file 7 — Source data Fig. 5 [file 44319_2024_203_MOESM7_ESM.zip]

Archive with 65 entries (43 files):
- 5B/
- 5B/1. RASD1 A178V + RASSF8/
- 5B/1. RASD1 A178V + RASSF8/desktop.ini
- 5B/2. RASD2 A173V + RASSF8/
- 5B/2. RASD2 A173V + RASSF8/desktop.ini
- 5B/3. RASL11B S42V+ RASSF8/
- 5B/3. RASL11B S42V+ RASSF8/desktop.ini
- 5B/4. RASL12 R29V+ RASSF8/
- 5B/4. RASL12 R29V+ RASSF8/desktop.ini
- 5B/5. RHOBTB1 WT+ RASSF8/
- 5B/5. RHOBTB1 WT+ RASSF8/desktop.ini
- 5B/5. RHOBTB1 WT+ RASSF8/Hoechst.tif
- 5B/5. RHOBTB1 WT+ RASSF8/RASSF8.tif
- 5B/5. RHOBTB1 WT+ RASSF8/RHOBTB1.tif
- 5B/6. RHOBTB2 WT+ RASSF8/
- 5B/6. RHOBTB2 WT+ RASSF8/desktop.ini
- 5B/6. RHOBTB2 WT+ RASSF8/Hoechst.tif
- 5B/6. RHOBTB2 WT+ RASSF8/RASSF8.tif
- 5B/6. RHOBTB2 WT+ RASSF8/RHOBTB2.tif
- 5B/desktop.ini
- 5C/
- 5C/1. RASD1+RASSF8+YAP/
- 5C/1. RASD1+RASSF8+YAP/desktop.ini
- 5C/1. RASD1+RASSF8+YAP/RASD1.tif
- 5C/1. RASD1+RASSF8+YAP/RASSF8.tif
- 5C/1. RASD1+RASSF8+YAP/YAP.tif
- 5C/2. RASL11B+RASSF8+YAP/
- 5C/2. RASL11B+RASSF8+YAP/desktop.ini
- 5C/2. RASL11B+RASSF8+YAP/RASL11B.tif
- 5C/2. RASL11B+RASSF8+YAP/RASSF8.tif
- 5C/2. RASL11B+RASSF8+YAP/YAP.tif
- 5C/3. RHOBTB1+RASSF8+YAP/
- 5C/3. RHOBTB1+RASSF8+YAP/desktop.ini
- 5C/3. RHOBTB1+RASSF8+YAP/RASSF8.tif
- 5C/3. RHOBTB1+RASSF8+YAP/RHOBTB1.tif
- 5C/3. RHOBTB1+RASSF8+YAP/YAP.tif
- 5C/desktop.ini
- 5A/
- 5A/1. RASD1 A178V/
- 5A/1. RASD1 A178V/desktop.ini
- 5A/2. RASD2 A173V/
- 5A/2. RASD2 A173V/desktop.ini
- 5A/3. RASL11B S42V/
- 5A/3. RASL11B S42V/desktop.ini
- 5A/4. RASL12 R29V/
- 5A/4. RASL12 R29V/desktop.ini
- 5A/5. RHOBTB1 WT/
- 5A/5. RHOBTB1 WT/desktop.ini
- 5A/6. RHOBTB2 WT/
- 5A/6. RHOBTB2 WT/desktop.ini
- 5A/desktop.ini
- 5D/
- 5D/1. RASD1+YAP/
- 5D/1. RASD1+YAP/desktop.ini
- 5D/1. RASD1+YAP/RASD1.tif
- 5D/1. RASD1+YAP/YAP.tif
- 5D/2. RASL11B+YAP/
- 5D/2. RASL11B+YAP/desktop.ini
- 5D/2. RASL11B+YAP/RASL11B.tif
- 5D/2. RASL11B+YAP/YAP.tif
- 5D/3. RHOBTB1+YAP/
- 5D/3. RHOBTB1+YAP/desktop.ini
- 5D/3. RHOBTB1+YAP/RHOBTB1.tif
- 5D/3. RHOBTB1+YAP/YAP.tif
- 5D/desktop.ini
