# Supplementary material for: Complex interplay between RAS GTPases and RASSF effectors regulates subcellular localization of YAP
Source: EMBO Rep. 2024 Jul 15;25(8):22. doi: 10.1038/s44319-024-00203-9 (PMC11316025; doi:10.1038/s44319-024-00203-9)
Supplement: Supplementary file 8 — Source data Fig. 6 [file 44319_2024_203_MOESM8_ESM.zip]

Archive with 41 entries (33 files):
- 6C/
- 6C/6C_MIRO Full length IP.jpg
- 6C/desktop.ini
- 6C/MIRO1/
- 6C/MIRO1/desktop.ini
- 6C/MIRO1/IP-AntiFLAG.tif
- 6C/MIRO1/IP-AntiGFP.tif
- 6C/MIRO1/Lysate-Anti-FLAG.tif
- 6C/MIRO1/Lysate-Anti-GFP.tif
- 6C/MIRO2/
- 6C/MIRO2/desktop.ini
- 6C/MIRO2/IP-Anti-FLAG.tif
- 6C/MIRO2/IP-Anti-GFP.tif
- 6C/MIRO2/Lysate-Anti-FLAG.tif
- 6C/MIRO2/Lysate-Anti-GFP.tif
- 6D/
- 6D/6D_Blots.jpg
- 6D/desktop.ini
- 6D/IP_Anti-FLAG.tif
- 6D/IP_Anti-GFP.tif
- 6D/Lysate_Anti-FLAG.tif
- 6D/Lysate_Anti-GFP.tif
- 6A/
- 6A/desktop.ini
- 6A/RASSF3_IP/
- 6A/RASSF3_IP/6A_RASSF3 IP.jpg
- 6A/RASSF3_IP/desktop.ini
- 6A/RASSF3_IP/Ladder+5sec-IP-Flag-R3.tif
- 6A/RASSF3_IP/Ladder+5sec-IP-GFP-R3.tif
- 6A/RASSF3_IP/Ladder+5sec-Lysate-Flag-R3.tif
- 6A/RASSF3_IP/Ladder+5sec-Lysate-GFP-R3.tif
- 6A/RASSF4_IP/
- 6A/RASSF4_IP/5sec+Ladder-IP-Flag-R4.tif
- 6A/RASSF4_IP/5sec+Ladder-IP-GFP-R4.tif
- 6A/RASSF4_IP/5sec+Ladder-Lysate-Flag-R4.tif
- 6A/RASSF4_IP/5sec+Ladder-Lysate-GFP-R4.tif
- 6A/RASSF4_IP/6A_RASSF4 IP.jpg
- 6A/RASSF4_IP/desktop.ini
- 6E/
- 6E/desktop.ini
- 6E/Figure6E.tif
