# Supplementary material for: Complex interplay between RAS GTPases and RASSF effectors regulates subcellular localization of YAP
Source: EMBO Rep. 2024 Jul 15;25(8):22. doi: 10.1038/s44319-024-00203-9 (PMC11316025; doi:10.1038/s44319-024-00203-9)
Supplement: Supplementary file 9 — Source data Fig. 7 [file 44319_2024_203_MOESM9_ESM.zip]

Archive with 74 entries (60 files):
- 7B/
- 7B/7B.xlsx
- 7B/desktop.ini
- 7D/
- 7D/desktop.ini
- 7D/GFPalone_mCherry-R3_Pex14/
- 7D/GFPalone_mCherry-R3_Pex14/desktop.ini
- 7D/GFPalone_mCherry-R3_Pex14/GFPalone.tif
- 7D/GFPalone_mCherry-R3_Pex14/Hoechst.tif
- 7D/GFPalone_mCherry-R3_Pex14/Pex14.tif
- 7D/GFPalone_mCherry-R3_Pex14/RASSF3.tif
- 7D/MIRO1variant_mCherry-R3_Pex14/
- 7D/MIRO1variant_mCherry-R3_Pex14/desktop.ini
- 7D/MIRO1variant_mCherry-R3_Pex14/Hoechst.tif
- 7D/MIRO1variant_mCherry-R3_Pex14/mCherry-RASSF3.tif
- 7D/MIRO1variant_mCherry-R3_Pex14/MIRO1variant.tif
- 7D/MIRO1variant_mCherry-R3_Pex14/Pex14.tif
- 7D/MIRO1variant_mCherryAlone_Pex14/
- 7D/MIRO1variant_mCherryAlone_Pex14/desktop.ini
- 7D/MIRO1variant_mCherryAlone_Pex14/Hoechst.tif
- 7D/MIRO1variant_mCherryAlone_Pex14/mCherry-alone.tif
- 7D/MIRO1variant_mCherryAlone_Pex14/MIRO1variant.tif
- 7D/MIRO1variant_mCherryAlone_Pex14/Pex14.tif
- 7A/
- 7A/desktop.ini
- 7A/Venus-alone+mCh-RASSF3/
- 7A/Venus-alone+mCh-RASSF3/desktop.ini
- 7A/Venus-alone+mCh-RASSF3/Hoechst.tif
- 7A/Venus-alone+mCh-RASSF3/Merge.tif
- 7A/Venus-alone+mCh-RASSF3/MitoTracker.tif
- 7A/Venus-alone+mCh-RASSF3/RASSF3.tif
- 7A/Venus-alone+mCh-RASSF3/Venus alone.tif
- 7A/Venus-MIRO1+mCherry/
- 7A/Venus-MIRO1+mCherry/desktop.ini
- 7A/Venus-MIRO1+mCherry/Hoechst.tif
- 7A/Venus-MIRO1+mCherry/mCherry alone.tif
- 7A/Venus-MIRO1+mCherry/Merge.tif
- 7A/Venus-MIRO1+mCherry/MIRO1.tif
- 7A/Venus-MIRO1+mCherry/MitoTracker.tif
- 7A/Venus-MIRO2+mCH-RASSF3/
- 7A/Venus-MIRO2+mCH-RASSF3/desktop.ini
- 7A/Venus-MIRO2+mCH-RASSF3/Hoechst.tif
- 7A/Venus-MIRO2+mCH-RASSF3/Merge.tif
- 7A/Venus-MIRO2+mCH-RASSF3/MIRO2.tif
- 7A/Venus-MIRO2+mCH-RASSF3/MitoTracker.tif
- 7A/Venus-MIRO2+mCH-RASSF3/RASSF3.tif
- 7A/VenusMiro1WT+mCh-RASFF3/
- 7A/VenusMiro1WT+mCh-RASFF3/desktop.ini
- 7A/VenusMiro1WT+mCh-RASFF3/Hoechst.tif
- 7A/VenusMiro1WT+mCh-RASFF3/Merge.tif
- 7A/VenusMiro1WT+mCh-RASFF3/MIRO1.tif
- 7A/VenusMiro1WT+mCh-RASFF3/MitoTracker.tif
- 7A/VenusMiro1WT+mCh-RASFF3/RASSF3.tif
- 7A/VenusMiro2+mCh-RASSF3/
- 7A/VenusMiro2+mCh-RASSF3/desktop.ini
- 7A/VenusMiro2+mCh-RASSF3/Hoechst.tif
- 7A/VenusMiro2+mCh-RASSF3/Merge.tif
- 7A/VenusMiro2+mCh-RASSF3/MIRO2.tif
- 7A/VenusMiro2+mCh-RASSF3/MitoTracker.tif
- 7A/VenusMiro2+mCh-RASSF3/RASSF3.tif
- 7E/
- 7E/desktop.ini
- 7E/EGFP-MIRO1v4+mCherry/
- 7E/EGFP-MIRO1v4+mCherry/desktop.ini
- 7E/EGFP-MIRO1v4+mCherry/Hoechst.tif
- 7E/EGFP-MIRO1v4+mCherry/mCherry.tif
- 7E/EGFP-MIRO1v4+mCherry/MIRO1v4.tif
- 7E/EGFP-MIRO1v4+mCherry/MitoTracker.tif
- 7E/EGFP-MIRO1v4+mCherry-RASSF3/
- 7E/EGFP-MIRO1v4+mCherry-RASSF3/desktop.ini
- 7E/EGFP-MIRO1v4+mCherry-RASSF3/Hoechst.tif
- 7E/EGFP-MIRO1v4+mCherry-RASSF3/MIRO1v4.tif
- 7E/EGFP-MIRO1v4+mCherry-RASSF3/MitoTracker.tif
- 7E/EGFP-MIRO1v4+mCherry-RASSF3/RASSF3.tif
