# Supplementary material for: Complex interplay between RAS GTPases and RASSF effectors regulates subcellular localization of YAP
Source: EMBO Rep. 2024 Jul 15;25(8):22. doi: 10.1038/s44319-024-00203-9 (PMC11316025; doi:10.1038/s44319-024-00203-9)
Supplement: Supplementary file 9 — Source data Fig. 7 [file 44319_2024_203_MOESM9_ESM.zip › 7B/7B.xlsx]

## Sheet: Sheet1
n=1	% of cells with intact mitochondria	% of cells with collapsed mitochondria
EGFP+mCherry	98.5075	2.98507
EGFP+mCh-RASSF3	87.5	12.5
EGFP-MIRO1+mCherry	55.7143	42.8571
EGFP-MIRO2+mCherry	73.75	26.25
EGFP-MIRO1+mCh-RASSF3	25.7143	74.2857
EGFP-MIRO2+mCh-RASSF3	18.3099	81.6901
n=2
EGFP+mCherry	95.2381	4.7619
EGFP+mCh-RASSF3	89.3617	10.6383
EGFP-MIRO1+mCherry	60	48
EGFP-MIRO2+mCherry	69.8413	30.1587
EGFP-MIRO1+mCh-RASSF3	24	74.6667
EGFP-MIRO2+mCh-RASSF3	19.4805	80.5195
n=3
EGFP+mCherry	96	4
EGFP+mCh-RASSF3	88.6364	11.3636
EGFP-MIRO1+mCherry	73.9726	26.0274
EGFP-MIRO2+mCherry	74.5763	25.4237
EGFP-MIRO1+mCh-RASSF3	36.8932	63.1068
EGFP-MIRO2+mCh-RASSF3	32.9268	67.0732
