# Supplementary material for: Complex interplay between RAS GTPases and RASSF effectors regulates subcellular localization of YAP
Source: EMBO Rep. 2024 Jul 15;25(8):22. doi: 10.1038/s44319-024-00203-9 (PMC11316025; doi:10.1038/s44319-024-00203-9)
Supplement: Supplementary file 10 — Appendix Figures Source Data [file 44319_2024_203_MOESM10_ESM.zip]

Archive with 348 entries (246 files):
- Appendix4_RASSF3/
- Appendix4_RASSF3/desktop.ini
- Appendix4_RASSF3/Fourthrow/
- Appendix4_RASSF3/Fourthrow/desktop.ini
- Appendix4_RASSF3/Fourthrow/Left/
- Appendix4_RASSF3/Fourthrow/Left/desktop.ini
- Appendix4_RASSF3/Fourthrow/Left/Lysate.jpg
- Appendix4_RASSF3/Fourthrow/Left/Pulldown.jpg
- Appendix4_RASSF3/Fourthrow/Middle/
- Appendix4_RASSF3/Fourthrow/Middle/desktop.ini
- Appendix4_RASSF3/Fourthrow/Middle/Lysate.jpg
- Appendix4_RASSF3/Fourthrow/Middle/Pulldown.jpg
- Appendix4_RASSF3/Fourthrow/Right/
- Appendix4_RASSF3/Fourthrow/Right/desktop.ini
- Appendix4_RASSF3/Fourthrow/Right/Lysate.jpg
- Appendix4_RASSF3/Fourthrow/Right/Pulldown.jpg
- Appendix4_RASSF3/Secondrow/
- Appendix4_RASSF3/Secondrow/desktop.ini
- Appendix4_RASSF3/Secondrow/Leftmost/
- Appendix4_RASSF3/Secondrow/Leftmost/desktop.ini
- Appendix4_RASSF3/Secondrow/Leftmost/Lysate.jpg
- Appendix4_RASSF3/Secondrow/Leftmost/Pulldown.jpg
- Appendix4_RASSF3/Secondrow/Middle/
- Appendix4_RASSF3/Secondrow/Middle/desktop.ini
- Appendix4_RASSF3/Secondrow/Middle/Lysate.jpg
- Appendix4_RASSF3/Secondrow/Middle/Pulldown.jpg
- Appendix4_RASSF3/Secondrow/Rightmost/
- Appendix4_RASSF3/Secondrow/Rightmost/desktop.ini
- Appendix4_RASSF3/Secondrow/Rightmost/Lysate.jpg
- Appendix4_RASSF3/Secondrow/Rightmost/Pulldowm.jpg
- Appendix4_RASSF3/Thirdrow/
- Appendix4_RASSF3/Thirdrow/desktop.ini
- Appendix4_RASSF3/Thirdrow/Left/
- Appendix4_RASSF3/Thirdrow/Left/desktop.ini
- Appendix4_RASSF3/Thirdrow/Left/Lysate.jpg
- Appendix4_RASSF3/Thirdrow/Left/Pulldown.jpg
- Appendix4_RASSF3/Thirdrow/Middle/
- Appendix4_RASSF3/Thirdrow/Middle/desktop.ini
- Appendix4_RASSF3/Thirdrow/Middle/Lysate.jpg
- Appendix4_RASSF3/Thirdrow/Middle/Pulldown.jpg
- Appendix4_RASSF3/Thirdrow/Right/
- Appendix4_RASSF3/Thirdrow/Right/desktop.ini
- Appendix4_RASSF3/Thirdrow/Right/Lysate.jpg
- Appendix4_RASSF3/Thirdrow/Right/Pulldown.jpg
- Appendix4_RASSF3/Toprow/
- Appendix4_RASSF3/Toprow/desktop.ini
- Appendix4_RASSF3/Toprow/Leftmost/
- Appendix4_RASSF3/Toprow/Leftmost/desktop.ini
- Appendix4_RASSF3/Toprow/Leftmost/Lysate.jpg
- Appendix4_RASSF3/Toprow/Leftmost/Pulldown.jpg
- Appendix4_RASSF3/Toprow/Middle/
- Appendix4_RASSF3/Toprow/Middle/desktop.ini
- Appendix4_RASSF3/Toprow/Middle/Lysate.jpg
- Appendix4_RASSF3/Toprow/Middle/Pulldown.jpg
- Appendix4_RASSF3/Toprow/Rightmost/
- Appendix4_RASSF3/Toprow/Rightmost/desktop.ini
- Appendix4_RASSF3/Toprow/Rightmost/Lysate.jpg
- Appendix4_RASSF3/Toprow/Rightmost/Pulldown.jpg
- Appendix2_BRAF/
- Appendix2_BRAF/desktop.ini
- Appendix2_BRAF/fourthrow/
- Appendix2_BRAF/fourthrow/desktop.ini
- Appendix2_BRAF/fourthrow/leftmost/
- Appendix2_BRAF/fourthrow/leftmost/desktop.ini
- Appendix2_BRAF/fourthrow/leftmost/Lysate.jpg
- Appendix2_BRAF/fourthrow/leftmost/Pulldown.jpg
- Appendix2_BRAF/fourthrow/middle/
- Appendix2_BRAF/fourthrow/middle/desktop.ini
- Appendix2_BRAF/fourthrow/middle/Lysate.jpg
- Appendix2_BRAF/fourthrow/middle/Pulldown.jpg
- Appendix2_BRAF/fourthrow/rightmost/
- Appendix2_BRAF/fourthrow/rightmost/desktop.ini
- Appendix2_BRAF/fourthrow/rightmost/Lysate.jpg
- Appendix2_BRAF/fourthrow/rightmost/Pulldown.jpg
- Appendix2_BRAF/secondrow/
- Appendix2_BRAF/secondrow/desktop.ini
- Appendix2_BRAF/secondrow/leftmost/
- Appendix2_BRAF/secondrow/leftmost/desktop.ini
- Appendix2_BRAF/secondrow/leftmost/Lysate.jpg
- Appendix2_BRAF/secondrow/leftmost/Pulldown.jpg
- Appendix2_BRAF/secondrow/middle/
- Appendix2_BRAF/secondrow/middle/desktop.ini
- Appendix2_BRAF/secondrow/middle/Lysate.jpg
- Appendix2_BRAF/secondrow/middle/Pulldown.jpg
- Appendix2_BRAF/secondrow/rightmost/
- Appendix2_BRAF/secondrow/rightmost/desktop.ini
- Appendix2_BRAF/secondrow/rightmost/Lysate.jpg
- Appendix2_BRAF/secondrow/rightmost/Pulldown.jpg
- Appendix2_BRAF/thirdrow/
- Appendix2_BRAF/thirdrow/desktop.ini
- Appendix2_BRAF/thirdrow/leftmost/
- Appendix2_BRAF/thirdrow/leftmost/desktop.ini
- Appendix2_BRAF/thirdrow/leftmost/Lysate.jpg
- Appendix2_BRAF/thirdrow/leftmost/Pulldown.jpg
- Appendix2_BRAF/thirdrow/middle/
- Appendix2_BRAF/thirdrow/middle/desktop.ini
- Appendix2_BRAF/thirdrow/middle/lysate.jpg
- Appendix2_BRAF/thirdrow/middle/Pulldown.jpg
- Appendix2_BRAF/thirdrow/rightmost/
- Appendix2_BRAF/thirdrow/rightmost/desktop.ini
- Appendix2_BRAF/thirdrow/rightmost/Lysate.jpg
- Appendix2_BRAF/thirdrow/rightmost/Pulldown.jpg
- Appendix2_BRAF/toprow/
- Appendix2_BRAF/toprow/desktop.ini
- Appendix2_BRAF/toprow/leftmost/
- Appendix2_BRAF/toprow/leftmost/desktop.ini
- Appendix2_BRAF/toprow/leftmost/lysate.jpg
- Appendix2_BRAF/toprow/leftmost/pulldown.jpg
- Appendix2_BRAF/toprow/middle/
- Appendix2_BRAF/toprow/middle/desktop.ini
- Appendix2_BRAF/toprow/middle/Lysate.jpg
- Appendix2_BRAF/toprow/middle/Pulldown.jpg
- Appendix2_BRAF/toprow/rightmost/
- Appendix2_BRAF/toprow/rightmost/desktop.ini
- Appendix2_BRAF/toprow/rightmost/Lysate.jpg
- Appendix2_BRAF/toprow/rightmost/Pulldown.jpg
- Appendix3_RASSF5/
- Appendix3_RASSF5/desktop.ini
- Appendix3_RASSF5/Fifthrow/
- Appendix3_RASSF5/Fifthrow/desktop.ini
- Appendix3_RASSF5/Fifthrow/Lysate.jpg
- Appendix3_RASSF5/Fifthrow/Pulldown.jpg
- Appendix3_RASSF5/Fourthrow/
- Appendix3_RASSF5/Fourthrow/desktop.ini
- Appendix3_RASSF5/Fourthrow/Leftmost/
- Appendix3_RASSF5/Fourthrow/Leftmost/desktop.ini
- Appendix3_RASSF5/Fourthrow/Leftmost/Lysate.jpg
- Appendix3_RASSF5/Fourthrow/Leftmost/Pulldown.jpg
- Appendix3_RASSF5/Fourthrow/Middle/
- Appendix3_RASSF5/Fourthrow/Middle/desktop.ini
- Appendix3_RASSF5/Fourthrow/Middle/Lysate.jpg
- Appendix3_RASSF5/Fourthrow/Middle/Pulldown.jpg
- Appendix3_RASSF5/Fourthrow/Rightmost/
- Appendix3_RASSF5/Fourthrow/Rightmost/desktop.ini
- Appendix3_RASSF5/Fourthrow/Rightmost/Lysate.jpg
- Appendix3_RASSF5/Fourthrow/Rightmost/Pulldown.jpg
- Appendix3_RASSF5/Secondrow/
- Appendix3_RASSF5/Secondrow/desktop.ini
- Appendix3_RASSF5/Secondrow/Leftmost/
- Appendix3_RASSF5/Secondrow/Leftmost/desktop.ini
- Appendix3_RASSF5/Secondrow/Leftmost/Lysate.jpg
- Appendix3_RASSF5/Secondrow/Leftmost/Pulldown.jpg
- Appendix3_RASSF5/Secondrow/Middle/
- Appendix3_RASSF5/Secondrow/Middle/desktop.ini
- Appendix3_RASSF5/Secondrow/Middle/Lysate.jpg
- Appendix3_RASSF5/Secondrow/Middle/Pulldown.jpg
- Appendix3_RASSF5/Secondrow/Rightmost/
- Appendix3_RASSF5/Secondrow/Rightmost/desktop.ini
- Appendix3_RASSF5/Secondrow/Rightmost/Lysate.jpg
- Appendix3_RASSF5/Secondrow/Rightmost/Pulldown.jpg
- Appendix3_RASSF5/Thirdrow/
- Appendix3_RASSF5/Thirdrow/desktop.ini
- Appendix3_RASSF5/Thirdrow/Leftmost/
- Appendix3_RASSF5/Thirdrow/Leftmost/desktop.ini
- Appendix3_RASSF5/Thirdrow/Leftmost/Lysate.jpg
- Appendix3_RASSF5/Thirdrow/Leftmost/Pulldown.jpg
- Appendix3_RASSF5/Thirdrow/Middle/
- Appendix3_RASSF5/Thirdrow/Middle/desktop.ini
- Appendix3_RASSF5/Thirdrow/Middle/Lysate.jpg
- Appendix3_RASSF5/Thirdrow/Middle/Pulldown.jpg
- Appendix3_RASSF5/Thirdrow/Rightmost/
- Appendix3_RASSF5/Thirdrow/Rightmost/desktop.ini
- Appendix3_RASSF5/Thirdrow/Rightmost/Lysate.jpg
- Appendix3_RASSF5/Thirdrow/Rightmost/Pulldown.jpg
- Appendix3_RASSF5/Toprow/
- Appendix3_RASSF5/Toprow/desktop.ini
- Appendix3_RASSF5/Toprow/Leftmost/
- Appendix3_RASSF5/Toprow/Leftmost/desktop.ini
- Appendix3_RASSF5/Toprow/Leftmost/Lysate.jpg
- Appendix3_RASSF5/Toprow/Leftmost/Pulldown.jpg
- Appendix3_RASSF5/Toprow/Middle/
- Appendix3_RASSF5/Toprow/Middle/desktop.ini
- Appendix3_RASSF5/Toprow/Middle/Lysate.jpg
- Appendix3_RASSF5/Toprow/Middle/Pulldown.jpg
- Appendix3_RASSF5/Toprow/Rightmost/
- Appendix3_RASSF5/Toprow/Rightmost/desktop.ini
- Appendix3_RASSF5/Toprow/Rightmost/Lysate.jpg
- Appendix3_RASSF5/Toprow/Rightmost/Pulldown.jpg
- Appendix1_GST/
- Appendix1_GST/desktop.ini
- Appendix1_GST/Fourthrow/
- Appendix1_GST/Fourthrow/desktop.ini
- Appendix1_GST/Fourthrow/Leftblot/
- Appendix1_GST/Fourthrow/Leftblot/desktop.ini
- Appendix1_GST/Fourthrow/Leftblot/Lysate.jpg
- Appendix1_GST/Fourthrow/Leftblot/Pulldown.jpg
- Appendix1_GST/Fourthrow/Rightblot/
- Appendix1_GST/Fourthrow/Rightblot/desktop.ini
- Appendix1_GST/Fourthrow/Rightblot/Lysate.jpg
- Appendix1_GST/Fourthrow/Rightblot/Pulldown.jpg
- Appendix1_GST/Secondrow/
- Appendix1_GST/Secondrow/desktop.ini
- Appendix1_GST/Secondrow/Leftmost/
- Appendix1_GST/Secondrow/Leftmost/desktop.ini
- Appendix1_GST/Secondrow/Leftmost/Lysate.jpg
- Appendix1_GST/Secondrow/Leftmost/Pulldown.jpg
- Appendix1_GST/Secondrow/Middle/
- Appendix1_GST/Secondrow/Middle/desktop.ini
- Appendix1_GST/Secondrow/Middle/Lysate.jpg
- Appendix1_GST/Secondrow/Middle/Pulldown.jpg
- Appendix1_GST/Secondrow/Rightmost/
- Appendix1_GST/Secondrow/Rightmost/desktop.ini
- Appendix1_GST/Secondrow/Rightmost/Lysate.jpg
- Appendix1_GST/Secondrow/Rightmost/Pulldown.jpg
- Appendix1_GST/Thirdrow/
- Appendix1_GST/Thirdrow/desktop.ini
- Appendix1_GST/Thirdrow/Leftmost/
- Appendix1_GST/Thirdrow/Leftmost/desktop.ini
- Appendix1_GST/Thirdrow/Leftmost/Lysate.jpg
- Appendix1_GST/Thirdrow/Leftmost/Pulldown.jpg
- Appendix1_GST/Thirdrow/Middle/
- Appendix1_GST/Thirdrow/Middle/desktop.ini
- Appendix1_GST/Thirdrow/Middle/Lysate.jpg
- Appendix1_GST/Thirdrow/Middle/Pulldown.jpg
- Appendix1_GST/Thirdrow/Rightmost/
- Appendix1_GST/Thirdrow/Rightmost/desktop.ini
- Appendix1_GST/Thirdrow/Rightmost/Lysate.jpg
- Appendix1_GST/Thirdrow/Rightmost/Pulldown.jpg
- Appendix1_GST/Toprow/
- Appendix1_GST/Toprow/desktop.ini
- Appendix1_GST/Toprow/Leftmost/
- Appendix1_GST/Toprow/Leftmost/desktop.ini
- Appendix1_GST/Toprow/Leftmost/Lysate.jpg
- Appendix1_GST/Toprow/Leftmost/Pulldown.jpg
- Appendix1_GST/Toprow/Middle/
- Appendix1_GST/Toprow/Middle/desktop.ini
- Appendix1_GST/Toprow/Middle/Lysate.jpg
- Appendix1_GST/Toprow/Middle/Pulldown.jpg
- Appendix1_GST/Toprow/Rightmost/
- Appendix1_GST/Toprow/Rightmost/desktop.ini
- Appendix1_GST/Toprow/Rightmost/Lysate.jpg
- Appendix1_GST/Toprow/Rightmost/Pulldown.jpg
- Appendix6_RASSF8/
- Appendix6_RASSF8/desktop.ini
- Appendix6_RASSF8/Fourthrow/
- Appendix6_RASSF8/Fourthrow/desktop.ini
- Appendix6_RASSF8/Fourthrow/Left/
- Appendix6_RASSF8/Fourthrow/Left/desktop.ini
- Appendix6_RASSF8/Fourthrow/Left/Lysate.jpg
- Appendix6_RASSF8/Fourthrow/Left/Pulldown.jpg
- Appendix6_RASSF8/Fourthrow/Middle/
- Appendix6_RASSF8/Fourthrow/Middle/desktop.ini
- Appendix6_RASSF8/Fourthrow/Middle/Lysate.jpg
- Appendix6_RASSF8/Fourthrow/Middle/Pulldown.jpg
- Appendix6_RASSF8/Fourthrow/Right/
- Appendix6_RASSF8/Fourthrow/Right/desktop.ini
- Appendix6_RASSF8/Fourthrow/Right/Lysate.jpg
- Appendix6_RASSF8/Fourthrow/Right/Pulldown.jpg
- Appendix6_RASSF8/Secondrow/
- Appendix6_RASSF8/Secondrow/desktop.ini
- Appendix6_RASSF8/Secondrow/Left/
- Appendix6_RASSF8/Secondrow/Left/desktop.ini
- Appendix6_RASSF8/Secondrow/Left/Lysate.jpg
- Appendix6_RASSF8/Secondrow/Left/Pulldown.jpg
- Appendix6_RASSF8/Secondrow/Middle/
- Appendix6_RASSF8/Secondrow/Middle/desktop.ini
- Appendix6_RASSF8/Secondrow/Middle/Lysate.jpg
- Appendix6_RASSF8/Secondrow/Middle/Pulldown.jpg
- Appendix6_RASSF8/Secondrow/Right/
- Appendix6_RASSF8/Secondrow/Right/desktop.ini
- Appendix6_RASSF8/Secondrow/Right/Lysate.jpg
- Appendix6_RASSF8/Secondrow/Right/Pulldown.jpg
- Appendix6_RASSF8/Thirdrow/
- Appendix6_RASSF8/Thirdrow/desktop.ini
- Appendix6_RASSF8/Thirdrow/Left/
- Appendix6_RASSF8/Thirdrow/Left/desktop.ini
- Appendix6_RASSF8/Thirdrow/Left/Lysate.jpg
- Appendix6_RASSF8/Thirdrow/Left/Pulldown.jpg
- Appendix6_RASSF8/Thirdrow/Middle/
- Appendix6_RASSF8/Thirdrow/Middle/desktop.ini
- Appendix6_RASSF8/Thirdrow/Middle/Lysate.jpg
- Appendix6_RASSF8/Thirdrow/Middle/Pulldown.jpg
- Appendix6_RASSF8/Thirdrow/Right/
- Appendix6_RASSF8/Thirdrow/Right/desktop.ini
- Appendix6_RASSF8/Thirdrow/Right/Lysate.jpg
- Appendix6_RASSF8/Thirdrow/Right/Pulldown.jpg
- Appendix6_RASSF8/Toprow/
- Appendix6_RASSF8/Toprow/desktop.ini
- Appendix6_RASSF8/Toprow/Left/
- Appendix6_RASSF8/Toprow/Left/desktop.ini
- Appendix6_RASSF8/Toprow/Left/Lysate.jpg
- Appendix6_RASSF8/Toprow/Left/Pulldown.jpg
- Appendix6_RASSF8/Toprow/Middle/
- Appendix6_RASSF8/Toprow/Middle/desktop.ini
- Appendix6_RASSF8/Toprow/Middle/Lysate.jpg
- Appendix6_RASSF8/Toprow/Middle/Pulldown.jpg
- Appendix6_RASSF8/Toprow/Right/
- Appendix6_RASSF8/Toprow/Right/desktop.ini
- Appendix6_RASSF8/Toprow/Right/Lysate.jpg
- Appendix6_RASSF8/Toprow/Right/Pulldown.jpg
- Appendix5_RASSF4/
- Appendix5_RASSF4/desktop.ini
- Appendix5_RASSF4/Fourthrow/
- Appendix5_RASSF4/Fourthrow/desktop.ini
- Appendix5_RASSF4/Fourthrow/Left/
- Appendix5_RASSF4/Fourthrow/Left/desktop.ini
- Appendix5_RASSF4/Fourthrow/Left/Lysate.jpg
- Appendix5_RASSF4/Fourthrow/Left/Pulldown.jpg
- Appendix5_RASSF4/Fourthrow/Middle/
- Appendix5_RASSF4/Fourthrow/Middle/desktop.ini
[truncated: 48 more entries]
